# Supplementary material for: Impact of Body Composition on Progression-Free Survival in Patients with Metastatic Breast Cancer Treated with Ribociclib
Source: Curr Oncol. 2025 Sep 13;32(9):510. doi: 10.3390/curroncol32090510 (PMC12468890; doi:10.3390/curroncol32090510)
Supplement: Supplementary file 1 [file curroncol-32-00510-s001.zip]

Archive with 1 entries (1 files):
- curroncol-3804202-supplementary.pdf
